# Supplementary material for: Tomato NAC2-DREB2 module fine-tunes saline–alkali stress sensitivity via modulation of melatonin biosynthesis and ROS homeostasis
Source: Hortic Res. 2026 Jan 30;13(5):uhag029. doi: 10.1093/hr/uhag029 (PMC13148167; doi:10.1093/hr/uhag029)
Supplement: Web_Material_uhag029 [file web_material_uhag029.zip]

Archive with 2 entries (2 files):
- SlNAC2-è¡¥å..å>_-V1.pdf
- Table-å1⁄4ç%c-V1.pdf
